# Supplementary material for: Biased exonization of transposed elements in duplicated genes: A lesson from the TIF-IA gene
Source: BMC Mol Biol. 2007 Nov 29;8:109. doi: 10.1186/1471-2199-8-109 (PMC2231382; doi:10.1186/1471-2199-8-109)
Supplement: Additional file 1 — Transposed elements exonizations within duplicated genes in the human genome. A list of transposed elements exonizations within duplicated genes and their genome coordinates. [file 1471-2199-8-109-S1.xls]

## Sheet: Sheet1
Additional file 1: exonization of transposed elements within duplicated genes. The column TE repesents The Teansposed element family; The column TE family idicated the TE subfamily name; the column chromosome indicate the choromose location of the exon; the column TE start is the start coordinate of the TE within the chromosome (according to hg17); the column TE end indicate the end coordinate of…
TE	TE family	chromosome	TE start	TE end	Exon start	Exon end	Gene name	Gene accession	Gene symbol	Gene description	Duplicated Gene accession	Duplicated Gene symbol	Duplicated Gene Description
Alu	FLAM_C	1	25229	25372	25139	25344	Q8NG00_HUMAN	AF346307	AF346307	Hypothetical protein F379.	AY341951	AY341951	F379 retina specific protein.
Alu	AluY	1	111905459	111905762	111905654	111905743	RAP1A_HUMAN	NM_001010935	RAP1A	RAP1A, member of RAS oncogene family	RAP1B	NM_015646	RAP1B, member of RAS oncogene family
Alu	AluJb	1	111954127	111954432	111954150	111954271	RAP1A_HUMAN	NM_001010935	RAP1A	RAP1A, member of RAS oncogene family	RAP1B	NM_015646	RAP1B, member of RAS oncogene family
Alu	FLAM_A	1	152007842	152007967	152007740	152007951	Q9BWE2_HUMAN	BC000349	GBA	GBA protein.	GBA	M16328	glucosidase, beta; acid (includes glucosylceramidase)
Alu	AluSx	1	152023045	152023345	152023040	152023163	GLCM_HUMAN	M16328	GBA	glucosidase, beta; acid (includes glucosylceramidase)	GBA	BC000349	GBA protein.
Alu	AluSx	1	152457408	152457707	152457548	152457682	Q5VYZ1_HUMAN	BC025272	YY1AP1	YY1 associated protein.	GON4L	BX648802	Hypothetical protein FLJ12923.
Alu	AluJb	1	152462781	152463062	152462791	152462872	Q5VYZ1_HUMAN	BC025272	YY1AP1	YY1 associated protein.	GON4L	BX648802	Hypothetical protein FLJ12923.
Alu	AluJo	1	224076767	224077064	224076949	224077042	Q8IVQ9_HUMAN	NM_178549	ZNF678	zinc finger protein 678	ZNF479	AF277624	zinc finger protein 479
Alu	AluY	1	243469231	243469547	243469182	243469347	Q7Z648_HUMAN	NM_020394	ZNF695	zinc finger protein SBZF3	ZNF85	NM_003429	zinc finger protein 85 (HPF4, HTF1)
Alu	AluY	2	130617932	130618239	130618174	130618277	Q6NW18_HUMAN	BC067771	CCDC74B	DKFZp434E2321 protein.	CCDC74A	NM_138770	hypothetical protein LOC90557
Alu	AluY	2	132119835	132120134	132119797	132119932	Q6P4I5_HUMAN	BC063387	CCDC74A	LOC90557 protein.	CCDC74B	NM_207310	hypothetical protein LOC91409
Alu	FLAM_C	3	49419143	49419270	49419148	49419243	RHOA_HUMAN	NM_001664	RHOA	ras homolog gene family, member A	RHOC	NM_175744	ras homolog gene family, member C
Alu	AluSg	4	119797108	119797395	119797160	119797258	Q96L14_HUMAN	BC014590	CEP170L	centrosomal protein 170kDa-like	CEP170	AB007939	KARP-1-binding protein 3.
Alu	AluSx	5	36098616	36098912	36098774	36098892	Q8NBP2_HUMAN	NM_174914	UGT3A2	UDP glycosyltransferase 3 family, polypeptide	UGT3A1	BC068446	Hypothetical protein FLJ34658.
Alu	AluJo	6	159248561	159248837	159248694	159248812	Q8TBU1_HUMAN	NM_145303	LOC202459	hypothetical protein LOC202459	DC2	NM_021227	DC2 protein
Alu	AluSp	7	71867386	71867534	71867341	71867485	Q8N727_HUMAN	NM_148936	NSUN5C	hypothetical protein LOC260294 isoform 2	NSUN5	NM_018044	NOL1/NOP2/Sun domain family, member 5 isoform 2
Alu	AluSx	7	72080026	72080338	72080063	72080181	NCF1_HUMAN	NM_000264	NCF1	neutrophil cytosolic factor 0	NCF1	BC002816	Neutrophil cytosolic factor 1 variant (Fragment).
Alu	AluJo	7	73636603	73636820	73636551	73636698	NCF1_HUMAN	NM_000265	NCF1	neutrophil cytosolic factor 1	NCF1	BC002816	Neutrophil cytosolic factor 1 variant (Fragment).
Alu	AluJb	7	72083429	72083736	72083622	72083714	NCF1_HUMAN	BC002816	NCF1	neutrophil cytosolic factor 0	NCF1	NM_000265	Neutrophil cytosolic factor 1 variant (Fragment).
Alu	AluJb	7	74027993	74028302	74028015	74028108	NCF1_HUMAN	NM_000265	NCF1	neutrophil cytosolic factor 1	NCF1	BC002816	Neutrophil cytosolic factor 1 variant (Fragment).
Alu	AluSx	7	99596666	99596955	99596837	99596891	Q69YF9_HUMAN	NM_013440	PILRB	paired immunoglobulin-like type 2 receptor beta	MGC2463
Alu	AluSx	7	100860461	100860748	100860634	100860736	Q9BUA6_HUMAN	NM_138403	MYLC2PL	myosin light chain 2, precursor	MYLPF	NM_013292	myosin light chain 2
Alu	AluSx	7	101779524	101779835	101779470	101779588	Q9H1A8_HUMAN	BC086857	POLR2J2	RPB11b1beta protein (DNA directed RNA polymerase II polypeptide J- related).	POLR2J2	NM_032958	DNA directed RNA polymerase II polypeptide
Alu	AluSg	8	49106768	49107043	49106944	49107038	UB2V2_HUMAN	NM_003350	UBE2V2	ubiquitin-conjugating enzyme E2 variant 2	UBE2V1	NM_021988	ubiquitin-conjugating enzyme E2 variant 1
Alu	FLAM_C	9	25149	25292	25059	25264	Q8NG00_HUMAN	AF346307	AF346307	Hypothetical protein F379.	AY341951	AY341951	F379 retina specific protein.
Alu	AluSc	9	33530050	33530345	33530075	33530210	ANR18_HUMAN	NM_001013728	LOC441459	hypothetical protein LOC441459	LOC348840	NM_182631	hypothetical protein LOC348840
Alu	AluJb	10	106007090	106007388	106007182	106007231	Q5TA01_HUMAN	BC000127	GSTO1	Glutathione S-transferase omega 1 (Fragment).	GSTO2	NM_183239	glutathione S-transferase omega 2
Alu	AluJb	11	3339580	3339872	3339548	3339695	Q658N8_HUMAN	AL833722	ZNF195	Hypothetical protein DKFZp666D035.	ZNF43	BC006528	zinc finger protein 43 (HTF6)
Alu	AluJo	11	82301956	82302234	82301976	82302076	Q96LK6_HUMAN	AK058145	FLJ25416	CDNA FLJ25416 fis, clone TST03452.	RPL7A	NM_000972	ribosomal protein L7a
Alu	AluJb	12	10456370	10456606	10456437	10456482	NKG2E_HUMAN	NM_002261	KLRC3	killer cell lectin-like receptor subfamily C,	KLRC1	NM_002259	killer cell lectin-like receptor subfamily C,
Alu	AluSg/x	12	109635383	109635538	109635242	109635511	PP1G_HUMAN	NM_002710	PPP1CC	protein phosphatase 1, catalytic subunit, gamma	PPP1CA	NM_001008709	protein phosphatase 1, catalytic subunit, alpha
Alu	AluSx	15	22736022	22736329	22736054	22736156	RSMN_HUMAN	NM_022807	SNRPN	small nuclear ribonucleoprotein polypeptide N	SNRPB	BC003530	small nuclear ribonucleoprotein polypeptides B and B1
Alu	AluJo	15	22754962	22755257	22754977	22755108	RSMN_HUMAN	NM_022807	SNRPN	small nuclear ribonucleoprotein polypeptide N	SNRPB	BC003530	small nuclear ribonucleoprotein polypeptides B and B1
Alu	AluSx	15	76954887	76955196	76955041	76955167	MO4L1_HUMAN	NM_206839	MORF4L1	MORF-related gene 15 isoform 2	MORF4L2	BC093013	Mortality factor 4 like 2.
Alu	AluSc	16	14940100	14940379	14940265	14940398	Q9UND3_HUMAN	NM_006985	NPIP	nuclear pore complex interacting protein	BC046145	BC046145	KIAA0220-like protein (LOC339047 protein).
Alu	AluSx	16	21737979	21738275	21737930	21738086	O75703_HUMAN	BC009198	RRN3	Hypothetical protein A-270G1.2.	RRN3	NM_018427	RRN3 RNA polymerase I transcription factor
Alu	AluSg	17	77444321	77444563	77444275	77444359	APC11_HUMAN	NM_001002244	ANAPC11	APC11 anaphase promoting complex subunit 11	ANAPC11	BC000607	APC11 anaphase promoting complex subunit 11 homolog (yeast)
Alu	FLAM_C	19	27886	28090	27976	28109	Q8NG00_HUMAN	AF346307	AF346307	Hypothetical protein F379.	AY341951	AY341951	F379 retina specific protein.
Alu	AluJo	19	6451468	6451774	6451626	6451753	TBB4_HUMAN	NM_006087	TUBB4	tubulin, beta 4	TUBB1	NM_030773	beta tubulin 1, class VI
Alu	AluY	19	12136254	12136552	12136443	12136689	ZN136_HUMAN	NM_003437	ZNF136	zinc finger protein 136 (clone pHZ-20)	ZNF709	AK095600	zinc finger protein 709
Alu	AluSx	19	19763480	19763588	19763402	19763540	Q5JVG8_HUMAN	AL136548	ZNF506	zinc finger protein 506	ZNF43	BC006528	zinc finger protein 43 (HTF6)
Alu	AluSx	19	20380515	20380824	20380671	20380795	Q6ZT77_HUMAN	AK126842	AK126842	Hypothetical protein FLJ44894.	ZNF138	NM_006524	zinc finger protein 138
Alu	AluSx	19	24078359	24078666	24078388	24078509	Q7Z2R1_HUMAN	BC056243	ZNF539	ZNF539 protein.	ZNF415	NM_018355	zinc finger protein 415
Alu	AluJb	19	49026066	49026369	49026091	49026209	ZN283_HUMAN	AK098175	ZNF283	zinc finger protein 283	ZNF420	NM_144689	zinc finger protein 420
Alu	AluY	19	49029472	49029772	49029520	49029618	ZN283_HUMAN	AK098175	ZNF283	zinc finger protein 283	ZNF420	NM_144689	zinc finger protein 420
Alu	FLAM_C	19	57124779	57124911	57124796	57124961	Q96SS9_HUMAN	NM_024840	ZNF613	zinc finger protein 613 isoform 2	ZNF615	CR936612	zinc finger protein 615
Alu	AluJb	19	57727999	57728107	57727972	57728074	Q68CN7_HUMAN	CR749856	CR749856	Hypothetical protein DKFZp781I1252.	CR749224	CR749224	Hypothetical protein DKFZp781C2298.
Alu	AluSp	19	57767189	57767419	57767304	57767433	Q9NV72_HUMAN	NM_018260	ZNF701	zinc finger protein 701	BC017109	BC017109	LOC388558 protein.
Alu	AluSg/x	19	57902448	57902626	57902533	57902607	Q8N823_HUMAN	NM_030972	ZNF611	zinc finger protein 611	ZNF701	NM_018260	zinc finger protein 701
Alu	AluJb	19	57923752	57923869	57923794	57923896	Q8N823_HUMAN	NM_030972	ZNF611	zinc finger protein 611	ZNF701	NM_018260	zinc finger protein 701
Alu	AluSq	19	58185019	58185322	58185157	58185275	Q9H963_HUMAN	NM_024924	ZNF702	zinc finger protein 702	ZNF137	NM_003438	zinc finger protein 137 (clone pHZ-30)
Alu	AluSp	19	58186033	58186324	58186055	58186308	Q9H963_HUMAN	NM_024924	ZNF702	zinc finger protein 702	ZNF137	NM_003438	zinc finger protein 137 (clone pHZ-30)
Alu	AluSc	19	60179980	60180291	60180039	60180138	NALP2_HUMAN	BC039269	NALP2	NACHT, leucine rich repeat and PYD containing 2	NALP7	NM_139176	NACHT, leucine rich repeat and PYD containing 7
Alu	AluSx	X	23939456	23939773	23939488	23939616	ZFX_HUMAN	NM_003410	ZFX	zinc finger protein, X-linked	ZFY	NM_003411	zinc finger protein, Y-linked
Alu	AluJb	X	47871583	47871841	47871739	47871825	SSX1_HUMAN	NM_005635	SSX1	synovial sarcoma, X breakpoint 1	SSX3	NM_175711	synovial sarcoma, X breakpoint 3 isoform b
Alu	AluJo	X	76963371	76963677	76963385	76963509	COX7B_HUMAN	NM_001866	COX7B	cytochrome c oxidase subunit VIIb precursor	COX7B2	NM_130902	cytochrome c oxidase subunit VIIb2
Alu	AluSx	Y	6825811	6826116	6825980	6826080	TBL1Y_HUMAN	NM_033284	TBL1Y	transducin beta-like 1Y	TBL1X	NM_005647	transducin beta-like 1X
L1	L1MC4a	1	110256195	110257103	110256893	110256981	SAHH2_HUMAN	AF315687	AHCYL1	Adenosylhomocysteinase (EC 3.3.1.1) (AdoHcyase) (S-adenosyl-L- homocysteine hydrolase).	AK130743	AK130743	Hypothetical protein FLJ27233.
L1	L1PA3	1	195010233	195016249	195016134	195016281	NEK7_HUMAN	NM_133494	NEK7	NIMA (never in mitosis gene a)-related kinase 7	NEK6	NM_014397	putative serine-threonine protein kinase
L1	L1MA9	1	224145442	224146181	224145391	224145512	Q8IVQ9_HUMAN	NM_178549	ZNF678	zinc finger protein 678	ZNF479	AF277624	zinc finger protein 479
L1	L1MDa	2	87745381	87745698	87745373	87745550	Q6NTF0_HUMAN	BC069048	LOC285074	Hypothetical protein LOC285074.	ANAPC1	NM_022662	anaphase promoting complex subunit 1
L1	L1MD3	8	26272392	26272942	26272344	26272465	Q6ZP32_HUMAN	AK130123	AK130123	Hypothetical protein FLJ26613.	PPP2R2B	NM_004576	beta isoform of regulatory subunit B55, protein
L1	L1PA8	9	44495172	44495775	44495709	44495782	Q9BR82_HUMAN	BC006438	BC006438	Hypothetical protein.	AY239294	AY239294	Proliferation-inducing protein 10 (Proliferation-inducing protein 9).
L1	L1PA14	9	104613049	104614138	104613069	104613152	NPS3B_HUMAN	NM_018376	NIPSNAP3B	nipsnap homolog 3B	NIPSNAP3A	NM_015469	nipsnap homolog 3A
L1	L1ME	10	12224389	12224487	12224437	12224570	Q9H9S3-2	BC026179	SEC61A2	SEC61A2 protein.	SEC61A1	BC002951	Sec61 alpha 1 subunit (S. cerevisiae)
L1	L1MC3	10	42429024	42429431	42429341	42429422	ZN33B_HUMAN	NM_006955	ZNF11B	zinc finger protein 11B	ZNF33A	D31763	zinc finger protein 33A
L1	L1M4c	11	3339872	3341342	3340338	3340408	Q658N8_HUMAN	AL833722	ZNF195	Hypothetical protein DKFZp666D035.	ZNF43	BC006528	zinc finger protein 43 (HTF6)
L1	L1PA7	14	23521538	23523095	23521543	23521635	Q6E0Y0_HUMAN	AY616183	DHRS4	NADP(H)-dependent retinol dehydrogenase/reductase short isoform-like protein 1.	DHRS4	NM_021004	peroxisomal short-chain alcohol dehydrogenase
L1	L1PA11	17	18330732	18331083	18330793	18330979	Q6DKI2_HUMAN	BC073889	BC073889	LOC147158 protein.	LGALS9	NM_009587	galectin 9 long isoform
L1	L1MC4a	18	12310564	12311191	12310534	12310743	TBB6_HUMAN	NM_032525	TUBB6	tubulin, beta 6	TUBB1	NM_030773	beta tubulin 1, class VI
L1	L1MB4	22	49493654	49494434	49493678	49493834	Q6P0M1_HUMAN	NM_203477	MGC70863	similar to RPL23AP7 protein	BC000596	BC000596
L1	HAL1	X	153041400	153041505	153041305	153041405	TEX28_HUMAN	NM_001586	CXorf2	chromosome X open reading frame 2	CXorf2	BC026183	Testis-specific protein TEX28.
MIR	MIR	6	10832562	10832725	10832708	10832852	TM14C_HUMAN	NM_016462	TMEM14C	transmembrane protein 14C	TMEM14B	NM_030969	hypothetical protein LOC81853
MIR	MIR	7	71865521	71865717	71865475	71865634	Q8N727_HUMAN	NM_148936	NSUN5C	hypothetical protein LOC260294 isoform 2	NSUN5	NM_018044	NOL1/NOP2/Sun domain family, member 5 isoform 2
MIR	MIRb	8	26253357	26253413	26253335	26253406	Q6ZP32_HUMAN	AK130123	AK130123	Hypothetical protein FLJ26613.	PPP2R2B	NM_004576	beta isoform of regulatory subunit B55, protein
MIR	MIRb	8	27383430	27383551	27383194	27383465	ACHA2_HUMAN	Y16281	CHRNA2	cholinergic receptor, nicotinic, alpha 2 (neuronal)	CHRNA3	NM_000743	cholinergic receptor, nicotinic, alpha
MIR	MIR	19	61771815	61772027	61771938	61772064	Q6ECI4_HUMAN	NM_001001668	FLJ26175	hypothetical protein LOC388566	ZNF471	NM_020813	zinc finger protein 471
MIR	MIR	20	28227578	28227727	28227663	28227792	Q6P5Q9_HUMAN	NM_207350	MGC72104	hypothetical protein LOC284802	FRG1	NM_004477	FSHD region gene 1
MIR	MIR	X	102745716	102745957	102745753	102745802	Q5JXX4_HUMAN	BC093013	MORF4L2	Mortality factor 4 like 2.	MORF4L1	NM_006791	MORF-related gene 15 isoform 1
L2	L2	2	74041351	74041597	74041405	74041549	ACTH_HUMAN	NM_001615	ACTG2	actin, gamma 2 propeptide	ACTG1	NM_001614	actin, gamma 1 propeptide
L2	L2	11	63117134	63117617	63117113	63117241	HRSL3_HUMAN	NM_007069	HRASLS3	HRAS-like suppressor 3	HRASLS2	NM_017878	HRAS-like suppressor 2
L2	L2	14	93633648	93634223	93633590	93633777	FM14B_HUMAN	NM_206949	FAM14B	hypothetical protein LOC122509	FAM14A	NM_032036	TLH29 protein precursor
LTR	HERVE	1	103903167	103906685	103905962	103906020	AMYS_HUMAN	BC007060	AMY2A	amylase, alpha 2A; pancreatic	AMY1A	NM_004038	amylase, alpha 1A; salivary precursor
LTR	LTR49	7	99591801	99592184	99591990	99592161	Q69YF9_HUMAN	NM_013440	PILRB	paired immunoglobulin-like type 2 receptor beta	MGC2463	NM_024070	hypothetical protein LOC79037
LTR	PRIMA4-int	8	18117925	18120416	18118665	18118783	ARY1_HUMAN	NM_000662	NAT1	N-acetyltransferase 1	NAT2	NM_000015	arylamide acetylase 2
LTR	MLT1B	2	87616827	87617205	87616902	87617011	Q969Y7_HUMAN	BC069048	LOC285074	Hypothetical protein LOC285074.	ANAPC1	NM_022662	anaphase promoting complex subunit 1
LTR	MLT1K	3	9782709	9783055	9782808	9782897	KCC1A_HUMAN	NM_003656	CAMK1	calcium/calmodulin-dependent protein kinase I	CAMK1D	NM_153498	calcium/calmodulin-dependent protein kinase ID
LTR	MSTB	7	43740761	43741169	43740852	43740950	Q9Y2X8_HUMAN	NM_015983	UBE2D4	ubiquitin-conjugating enzyme E2D 4 (putative)	UBE2D3	NM_181886	ubiquitin-conjugating enzyme E2D 3 isoform 1
LTR	MSTA	7	71931289	71931676	71931419	71931597	O95746_HUMAN	AB017007	PMS2L2	PMS2L16 protein	PMS2	NM_000534	PMS2 postmeiotic segregation increased 2 isoform
LTR	MSTA	7	74622494	74622876	74622573	74622748	O95746_HUMAN	AB017005	PMS2L2	PMS2L16 protein.	PMS2	NM_000533	PMS2 postmeiotic segregation increased 2 isoform
LTR	MSTA	7	74566451	74566837	74566530	74566707	O95746_HUMAN	AB017006	PMS2L2	PMS2L16 protein.	PMS2	NM_000534	PMS2 postmeiotic segregation increased 2 isoform
LTR	MSTA	7	74594472	74594859	74594551	74594640	O95746_HUMAN	AB017007	PMS2L2	PMS2L16 protein.	PMS2	NM_000535	PMS2 postmeiotic segregation increased 2 isoform
LTR	MSTA	7	101801185	101801569	101801264	101801351	Q9H1A8_HUMAN	BC086857	POLR2J2	RPB11b1beta protein (DNA directed RNA polymerase II polypeptide J- related).	POLR2J2	NM_032958	DNA directed RNA polymerase II polypeptide
LTR	MLT1D	16	86656226	86656677	86656373	86656439	Q96GJ7_HUMAN	NM_017869	BANP	BTG3 associated nuclear protein isoform a	BX648280	BX648280	Similar to FLJ12363 protein.
LTR	MSTD-int	17	42349443	42350102	42349529	42349638	Q9BVU5_HUMAN	BC006271	KIAA1267	NBR2 protein.	KIAA1267	NM_015443	hypothetical protein LOC284058
LTR	MLT1A	19	12001921	12002029	12001954	12002013	ZN433_HUMAN	BC047412	ZNF433	zinc finger protein 433	ZNF625	NM_145233	zinc finger protein 625
LTR	MLT1B	X	151597978	151598187	151597990	151598105	Q96IU8_HUMAN	AF268421	CSAG3A	CSAG family, member 3A	BC013171	BC013171	Hypothetical protein.
DNA	MER5A	15	22716620	22716784	22716712	22716787	RSMN_HUMAN	NM_022807	SNRPN	small nuclear ribonucleoprotein polypeptide N	SNRPB	BC003530	small nuclear ribonucleoprotein polypeptides B and B1
DNA	MER5B	20	31675225	31675309	31675239	31675321	Q5TGE8_HUMAN	BC015066	CBFA2T2	OTTHUMP00000030655.	CBFA2T3	BC062624	CBFA2T3 protein.
DNA	Tigger7	1	103820124	103820145	103820077	103820237	AMYC_HUMAN	NM_020978	AMY2B	amylase, alpha 2B; pancreatic precursor	AMY1A	NM_004038	amylase, alpha 1A; salivary precursor
